# Supplementary material for: Synthesis and Antimalarial Evaluation of Halogenated Analogues of Thiaplakortone A
Source: Mar Drugs. 2023 May 22;21(5):317. doi: 10.3390/md21050317 (PMC10221708; doi:10.3390/md21050317)
Supplement: Supplementary file 1 [file marinedrugs-21-00317-s001.zip]

Archive with 1 entries (1 files):
- marinedrugs-2364806-supplementary.pdf
